# Supplementary material for: Phanogracilins A–C, New Bibenzochromenones of Crinoid Phanogenia gracilis (Hartlaub, 1890)
Source: Biomolecules. 2024 Jan 26;14(2):151. doi: 10.3390/biom14020151 (PMC10887160; doi:10.3390/biom14020151)
Supplement: Supplementary file 1 [file biomolecules-14-00151-s001.zip]

Archive with 1 entries (1 files):
- biomolecules-2821532-supplementary.pdf
